# Supplementary material for: Complete chloroplast genomes of Asparagus aethiopicus L., A. densiflorus (Kunth) Jessop ‘Myers’, and A. cochinchinensis (Lour.) Merr.: Comparative and phylogenetic analysis with congenerics
Source: PLoS One. 2022 Apr 25;17(4):e0266376. doi: 10.1371/journal.pone.0266376 (PMC9037925; doi:10.1371/journal.pone.0266376)
Supplement: S1 Table — (XLSX) [file pone.0266376.s004.xlsx]

## Sheet: S2 Table
S2 Table. The historical changes on taxonomical status of the 7 studied Asparagus species
Remarks: Taxa in bold indicated a change was made from the previous treatment for the specified level of placement.
The ranking of generic subdivisions follows Article 4.2 in the Chapter 1 Taxa and their ranks of International Code of Nomenclature for algae, fungi, and plants (ICN) (2018).
https://www.iapt-taxon.org/nomen/pages/main/art_4.html
(1) Asparagus aethiopicus L.
Year	1767	1850	1875	1890	1896	1919	1966	1983	1987	1992	1995	2001	2005	2012	2015
Author(s)	Linnaeus	Kunth	Baker	Regel	Baker	Geiner	Jessop	Obermeyer	Clifford & Conran	Malcomber & Demissew	Fellingham & Meyer	Judd	Fukuda	Kubota	Norup et al.
Genus	Asparagus	Asparagopsis	Asparagus	Asparagus	Asparagus	Asparagus	Asparagus	Protasparagus	Protasparagus	Asparagus	Asparagus	Asparagus	Asparagus	Asparagus	Asparagus
Subgenus	/	/	Asparagopsis	/	/	/	/	/	/	Asparagus	/	/	Protasparagus	Protasparagus	/
Section	/	/	/	/	Falcati	Asparagopsis	Racemosi	/	/	/	/	/	/	/	/
Other subdivision	/	/	Stirps A. falcati	/	/	/	/	/	/	/	/	/	/	/	Racemose clade
Lower subdivision	/	/	/	/	/	/	/	/	/	/	/	/	/	/	Racemose 1 clade
Species	aethiopicus	aethiopica	aethiopicus	Sprengeri	aethiopicus ; Sprengeri	Sprengeri	aethiopicus	aethiopicus	aethiopicus	aethiopicus	aethiopicus	aethiopicus	densiflorus	densiflorus	aethiopicus
Variety/ Cultivar	/	/	/	/	/	/	var. aethiopicus	/	/	/	/	/	'Sprengeri'	'Sprengeri'	/
(2) Asparagus densiflorus (Kunth) Jessop 'Myers'
Year	1850	????	1966	1983	1987	1992	1995	2005	2012	2015
Author(s)	Kunth	? (Hort.)	Jessop	Obermeyer	Clifford & Conran	Malcomber & Demissew	Fellingham & Meyer	Fukuda	Kubota	Norup et al.
Genus	Asparagopsis	Asparagus	Asparagus	Protasparagus	Protasparagus	Asparagus	Asparagus	Asparagus	Asparagus	Asparagus
Subgenus	/	/	/	/	/	Asparagus	/	Protasparagus	Protasparagus	/
Section	/	/	Racemosi	/	/	/	/	/	/	/
Other subdivision	/	/	/	/	/	/	/	/	/	Racemose clade
Lower subdivision	/	/	/	/	/	/	/	/	/	Racemose 1 clade
Species	densiflora	myersii*	densiflorus	densiflorus	densiflorus	densiflorus	densiflorus	densiflorus	densiflorus	densiflorus
Variety/ Cultivar	/	/	/	/	/	/	/	'Myers'	'Myers'	/
		* Treated as "Nomen nudum" in Jessop (1966)
(3) Asparagus cochinchinensis (Lour.) Merr.
Year	1790	1908	2005	2012	2015
Author(s)	Loureiro	Gagnepain	Fukuda	Kubota	Norup et al.
Genus	Melanthium	Asparagus	Asparagus	Asparagus	Asparagus
Subgenus	/	/	Asparagus	Asparagus	/
Section	/	/	/	/	/
Other subdivision	/	/	/	/	Asparagus clade
Lower subdivision	/	/	/	/	Dioecy clade
Species	cochinchinense	cochinchinensis	cochinchinensis	cochinchinensis	cochinchinensis
Variety/ Cultivar	/	/	/	/	/
(4) Asparagus officinalis L.
Year	1753	1850	1875	1919	1987	1992	2001	2005	2012	2015
Author(s)	Linnaeus	Kunth	Baker	Geiner	Clifford & Conran	Malcomber & Demissew	Judd	Fukuda	Kubota	Norup et al.
Genus	Asparagus	Asparagus	Euasparagus	Asparagus	Asparagus	Asparagus	Asparagus	Asparagus	Asparagus	Asparagus
Subgenus	/	/	/	/	/	Asparagus	/	Asparagus	Asparagus	/
Section	/	/	/	Euasparagus	/	/	/	/	/	/
Other subdivision	/	/	Stirps A. officinalis	/	/	/	/	/	/	Asparagus clade
Lower subdivision	/	/	/	/	/	/	/	/	/	Dioecy clade
Species	officinalis	officinalis	officinalis	officinalis	officinalis	officinalis	officinalis	officinalis	officinalis	officinalis
Variety/ Cultivar	/	/	/	/	/	/	/	/	/	/
(5) Asparagus racemosus Willd.
Year	1799	1875	1896	1919	1966	1983	1987	1992	1995	2005	2012	2015
Author(s)	Willdenow	Baker	Baker	Geiner	Jessop	Obermeyer	Clifford & Conran	Malcomber & Demissew	Fellingham & Meyer	Fukuda	Kubota	Norup et al.
Genus	Asparagus	Asparagus	Asparagus	Asparagus	Asparagus	Protasparagus	Protasparagus	Asparagus	Asparagus	Asparagus	Asparagus	Asparagus
Subgenus	/	Asparagopsis	/	/	/	/	/	Asparagus	/	Protasparagus	Protasparagus	/
Section	/	/	Racemosi	Asparagopsis	Racemosi	/	/	/	/	/	/	/
Other subdivision	/	Stirps A. racemosi	/	/	/	/	/	/	/	/	/	Racemose clade
Lower subdivision	/	/	/	/	/	/	/	/	/	/	/	Racemose 2 clade
Species	racemosus	racemosus	racemosus	tetragonus*	racemosus	racemosus	racemosus	racemosus	racemosus	racemosus	racemosus	racemosus
Variety/ Cultivar	/	/	/	/	/	/	/	/	/	/	/	/
				* Recorded as Asparagus tetragonus Bresler
(6) Asparagus schoberioides Kunth
Year	1850	1875	1992	2005	2012	2015
Author(s)	Kunth	Baker	Malcomber & Demissew	Fukuda	Kubota	Norup et al.
Genus	Asparagus	Asparagus	Asparagus	Asparagus	Asparagus	Asparagus
Subgenus	/	Euasparagus	Asparagus	Asparagus	Asparagus	/
Section	/	/	/	/	/	/
Other subdivision	/	/	/	/	/	Asparagus clade
Lower subdivision	/	Stirps A. lucidi	/	/	/	Dioecy clade
Species	schoberioides	schoberioides	schoberioides	schoberioides	schoberioides	schoberioides
Variety/ Cultivar	/	/	/	/	/	/
(7) Asparagus setaceus (Kunth) Jessop
Year	1850	1966	1983	1995	2001	2005	2015
Author(s)	Kunth	Jessop	Obermeyer	Fellingham & Meyer	Judd	Fukuda	Norup et al.
Genus	Asparagopsis	Asparagus	Protasparagus	Asparagus	Asparagus	Asparagus	Asparagus
Subgenus	/	/	/	/	/	Protasparagus	/
Section	/	Africani	/	/	/	/	/
Other subdivision	/	/	/	/	/	/	Setaceus clade
Lower subdivision	/	/	/	/	/	/	/
Species	setaceus	setaceus	setaceus	setaceus	setaceus	setaceus	setaceus
Variety/ Cultivar	/	/	/	/	/	/	/

## Sheet: Reference
Reference for each species (ordered by year)
(1) Asparagus aethiopicus L. var. aethiopicus
Linnaei, C. (1753). Asparagus. In Species Plantarum (Vol. 1, pp. 313-314). Imprensis Laurentii Salvii. Retrieved 15th August 2021, from: https://doi.org/10.5962/bhl.title.669
Kunth, C. S. (1850). II. Asparageae Kunth. In Enumeratio plantarum (Vol. 5, pp. 57-110). Stutgardiae et Tubingae. Retrieved 11th August 2021, from: https://bibdigital.rjb.csic.es/records/item/11045-redirection
Baker, J. G. (1875). Revision of the Genera and Species of Asparagaceae. The Journal of the Linnean Society, Botany, 508-632. Retrieved 10th August 2021, from: https://www.biodiversitylibrary.org/item/8365
Regel, E. (1890). Descriptiones Plantarum nonnularum Horti Imperialis Botanici Peteropolitani In statu vivo examinatarum. Acta Horti Petropolitani, 8, 301-314. Retrieved 3rd September 2021, from: https://www.biodiversitylibrary.org/item/53023.
Baker, J. G. (1896). II. Asparagus, Linn. In H. H. William & S. O. Wilhelm (Eds.), Flora capensis: being a systematic description of the plants of the Cape colony, Caffraria, & Port Natal (Vol. 1, pp. 256-274). Hodges, Smith, and Co. Retrieved 11th August 2021, from: https://doi.org/10.5962/bhl.title.821
Greiner, T. (1919). Asparagus. In L. H. Bailey (Eds.), The Standard Cyclopedia of Horticulture (1st ed., pp. 406-411). The Macmillan Company. Retrieved 12th August 2021, from: https://doi.org/10.5962/bhl.title.23351
Jessop, J. P. (1966). The Genus Asparagus in South Africa. Bothalia, 9 (1), 31-96. Retrieved 25th May 2021, from: https://www.jstor.org/stable/41761647
Obermeyer, A. A. (1983). Protasparagus Oberm. nom. nov.: new combinations. South African Journal of Botany, 2(3), 243-244. Retrieved 4th June 2021, from: https://cyberleninka.org/article/n/676191/viewer
Clifford, H. T. & Conran, J. G. (1987). Asparagaceae. In George A. S. (Eds.), Flora of Australia (pp. 159-164). Australian Government Publishing Service, Canberra. Retrieved 30th July 2021, from: https://www.environment.gov.au/system/files/pages/34b53009-bdf7-4c4d-93a6-4a9ab3c14cf7/files/flora-australia-45-hydatellaceae-liliaceae.pdf
Malcomber, S. T. & Demissew, S. (1993). The Status of Protasparagus and Myrsiphyllum in the Asparagaceae. Kew Bulletin, 48 (1), 63-78. Retrieved 4th June 2021, from: https://doi.org/10.2307/4115749
Fellingham, A. C. & Meyer, N. L. (1995). New combinations and a complete list of Asparagus species in southern Africa (Asparagaceae). Bothalia, 25 (2), 205-209. Retrieved 30th July 2021, from: https://www.researchgate.net/publication/283987189_New_combinations_and_a_complete_list_of_Asparagus_species_in_southern_Africa_Asparagaceae
Judd, W. (2001). The Asparagaceae in the Southeastern United States. Harvard Papers in Botany, 6 (1), 223-244. Retrieved 11th August 2021, from: http://www.jstor.org/stable/41761647
Fukuda, T., Ashizawa, H., Suzuki, R., Ochiai, T., Nakamura, T., Kanno, A., Kameya, T. & Yokoyama, J. (2005). Molecular phylogeny of the genus Asparagus (Asparagaceae) inferred from plastid petB intron and petD-rpoA intergenic spacer sequences. Plant Species Biology, 20 (2), 121-132. Retrieved 27th October 2020, from: https://doi.org/10.1111/j.1442-1984.2005.00131.x
Kubota, S., Konno, I. & Kanno, A. (2012). Molecular phylogeny of the genus Asparagus (Asparagaceae) explains interspecific crossability between the garden asparagus (A. officinalis) and other Asparagus species. Theoretical and Applied Genetics, 124 (2), 345–354. Retrieved 5th May 2021, from: https://doi.org/10.1007/s00122-011-1709-2
Norup, M. F, Petersen, G., Burrows, S., Bouchenak-Khelladi, Y., Leebens-Mack, J., Pires, J. C., Linder, H. P. & Seberg, O. (2015). Evolution of Asparagus L. (Asparagaceae): Out-of-South-Africa and multiple origins of sexual dimorphism. Molecular Phylogenetics and Evolution, 92, 25-44. Retrieved 8th June 2021, from: http://doi.org/10.1016/j.ympev.2015.06.002
(2) Asparagus densiflorus (Kunth) Jessop 'Myers'
Kunth, C. S. (1850). II. Asparageae Kunth. In Enumeratio plantarum (Vol. 5, pp. 57-110). Stutgardiae et Tubingae. Retrieved 11th August 2021, from: https://bibdigital.rjb.csic.es/records/item/11045-redirection
Jessop, J. P. (1966). The Genus Asparagus in South Africa. Bothalia, 9 (1), 31-96. Retrieved 25th May 2021, from: https://www.jstor.org/stable/41761647
Obermeyer, A. A. (1983). Protasparagus Oberm. nom. nov.: new combinations. South African Journal of Botany, 2(3), 243-244. Retrieved 4th June 2021, from: https://cyberleninka.org/article/n/676191/viewer
Clifford, H. T. & Conran, J. G. (1987). Asparagaceae. In George A. S. (Eds.), Flora of Australia (pp. 159-164). Australian Government Publishing Service, Canberra. Retrieved 30th July 2021, from: https://www.environment.gov.au/system/files/pages/34b53009-bdf7-4c4d-93a6-4a9ab3c14cf7/files/flora-australia-45-hydatellaceae-liliaceae.pdf
Malcomber, S. T. & Demissew, S. (1993). The Status of Protasparagus and Myrsiphyllum in the Asparagaceae. Kew Bulletin, 48 (1), 63-78. Retrieved 4th June 2021, from: https://doi.org/10.2307/4115749
Fellingham, A. C. & Meyer, N. L. (1995). New combinations and a complete list of Asparagus species in southern Africa (Asparagaceae). Bothalia, 25 (2), 205-209. Retrieved 30th July 2021, from: https://www.researchgate.net/publication/283987189_New_combinations_and_a_complete_list_of_Asparagus_species_in_southern_Africa_Asparagaceae
Fukuda, T., Ashizawa, H., Suzuki, R., Ochiai, T., Nakamura, T., Kanno, A., Kameya, T. & Yokoyama, J. (2005). Molecular phylogeny of the genus Asparagus (Asparagaceae) inferred from plastid petB intron and petD-rpoA intergenic spacer sequences. Plant Species Biology, 20 (2), 121-132. Retrieved 27th October 2020, from: https://doi.org/10.1111/j.1442-1984.2005.00131.x
Kubota, S., Konno, I. & Kanno, A. (2012). Molecular phylogeny of the genus Asparagus (Asparagaceae) explains interspecific crossability between the garden asparagus (A. officinalis) and other Asparagus species. Theoretical and Applied Genetics, 124 (2), 345–354. Retrieved 5th May 2021, from: https://doi.org/10.1007/s00122-011-1709-2
Norup, M. F, Petersen, G., Burrows, S., Bouchenak-Khelladi, Y., Leebens-Mack, J., Pires, J. C., Linder, H. P. & Seberg, O. (2015). Evolution of Asparagus L. (Asparagaceae): Out-of-South-Africa and multiple origins of sexual dimorphism. Molecular Phylogenetics and Evolution, 92, 25-44. Retrieved 8th June 2021, from: http://doi.org/10.1016/j.ympev.2015.06.002
(3) Asparagus cochinchinensis (Lour.) Merr.
Loureiro, J. (1790). Genus XXX. Melanthium. In: Flora cochinchinensis. (Vol.1, pp. 216). Ulyssipone. Retrieved 3rd September 2021, from: https://www.biodiversitylibrary.org/item/10329
Gagnepain, F. (1908). Liliaceae In. H. Lecomte, F. Gagnepain & H. Humbert (Eds.). In Flore générale de l'Indo-Chine. (Vol. 6, pp. 753-815). Masson et Cie Éditeurs. Retrieved 3rd September 2021, from: https://www.biodiversitylibrary.org/item/121196
Fukuda, T., Ashizawa, H., Suzuki, R., Ochiai, T., Nakamura, T., Kanno, A., Kameya, T. & Yokoyama, J. (2005). Molecular phylogeny of the genus Asparagus (Asparagaceae) inferred from plastid petB intron and petD-rpoA intergenic spacer sequences. Plant Species Biology, 20 (2), 121-132. Retrieved 27th October 2020, from: https://doi.org/10.1111/j.1442-1984.2005.00131.x
Kubota, S., Konno, I. & Kanno, A. (2012). Molecular phylogeny of the genus Asparagus (Asparagaceae) explains interspecific crossability between the garden asparagus (A. officinalis) and other Asparagus species. Theoretical and Applied Genetics, 124 (2), 345–354. Retrieved 5th May 2021, from: https://doi.org/10.1007/s00122-011-1709-2
Norup, M. F, Petersen, G., Burrows, S., Bouchenak-Khelladi, Y., Leebens-Mack, J., Pires, J. C., Linder, H. P. & Seberg, O. (2015). Evolution of Asparagus L. (Asparagaceae): Out-of-South-Africa and multiple origins of sexual dimorphism. Molecular Phylogenetics and Evolution, 92, 25-44. Retrieved 8th June 2021, from: http://doi.org/10.1016/j.ympev.2015.06.002
(4) Asparagus officinalis L.
Linnaei, C. (1753). Asparagus. In Species Plantarum (Vol. 1, pp. 313-314). Imprensis Laurentii Salvii. Retrieved 15th August 2021, from: https://doi.org/10.5962/bhl.title.669
Kunth, C. S. (1850). II. Asparageae Kunth. In Enumeratio plantarum (Vol. 5, pp. 57-110). Stutgardiae et Tubingae. Retrieved 11th August 2021, from: https://bibdigital.rjb.csic.es/records/item/11045-redirection
Baker, J. G. (1896). II. Asparagus, Linn. In H. H. William & S. O. Wilhelm (Eds.), Flora capensis: being a systematic description of the plants of the Cape colony, Caffraria, & Port Natal (Vol. 1, pp. 256-274). Hodges, Smith, and Co. Retrieved 11th August 2021, from: https://doi.org/10.5962/bhl.title.821
Greiner, T. (1919). Asparagus. In L. H. Bailey (Eds.), The Standard Cyclopedia of Horticulture (1st ed., pp. 406-411). The Macmillan Company. Retrieved 12th August 2021, from: https://doi.org/10.5962/bhl.title.23351
Clifford, H. T. & Conran, J. G. (1987). Asparagaceae. In George A. S. (Eds.), Flora of Australia (pp. 159-164). Australian Government Publishing Service, Canberra. Retrieved 30th July 2021, from: https://www.environment.gov.au/system/files/pages/34b53009-bdf7-4c4d-93a6-4a9ab3c14cf7/files/flora-australia-45-hydatellaceae-liliaceae.pdf
Malcomber, S. T. & Demissew, S. (1993). The Status of Protasparagus and Myrsiphyllum in the Asparagaceae. Kew Bulletin, 48 (1), 63-78. Retrieved 4th June 2021, from: https://doi.org/10.2307/4115749
Judd, W. (2001). The Asparagaceae in the Southeastern United States. Harvard Papers in Botany, 6 (1), 223-244. Retrieved 11th August 2021, from: http://www.jstor.org/stable/41761647
Fukuda, T., Ashizawa, H., Suzuki, R., Ochiai, T., Nakamura, T., Kanno, A., Kameya, T. & Yokoyama, J. (2005). Molecular phylogeny of the genus Asparagus (Asparagaceae) inferred from plastid petB intron and petD-rpoA intergenic spacer sequences. Plant Species Biology, 20 (2), 121-132. Retrieved 27th October 2020, from: https://doi.org/10.1111/j.1442-1984.2005.00131.x
Kubota, S., Konno, I. & Kanno, A. (2012). Molecular phylogeny of the genus Asparagus (Asparagaceae) explains interspecific crossability between the garden asparagus (A. officinalis) and other Asparagus species. Theoretical and Applied Genetics, 124 (2), 345–354. Retrieved 5th May 2021, from: https://doi.org/10.1007/s00122-011-1709-2
Norup, M. F, Petersen, G., Burrows, S., Bouchenak-Khelladi, Y., Leebens-Mack, J., Pires, J. C., Linder, H. P. & Seberg, O. (2015). Evolution of Asparagus L. (Asparagaceae): Out-of-South-Africa and multiple origins of sexual dimorphism. Molecular Phylogenetics and Evolution, 92, 25-44. Retrieved 8th June 2021, from: http://doi.org/10.1016/j.ympev.2015.06.002
(5) Asparagus racemosus Willd.
Linné, C., Willdenow, K. L., Link & H. F. & Schwägrichen, C. F. (Eds.). (1799). 646. Asparagus. In Species Plantarum (Vol. 2, pp. 150-155.). Impensis G.C. Nauk. Retrieved 3rd September 2021, from: https://www.biodiversitylibrary.org/item/14556
Baker, J. G. (1875). Revision of the Genera and Species of Asparagaceae. The Journal of the Linnean Society, Botany, 508-632. Retrieved 10th August 2021, from: https://www.biodiversitylibrary.org/item/8365
Baker, J. G. (1896). II. Asparagus, Linn. In H. H. William & S. O. Wilhelm (Eds.), Flora capensis: being a systematic description of the plants of the Cape colony, Caffraria, & Port Natal (Vol. 1, pp. 256-274). Hodges, Smith, and Co. Retrieved 11th August 2021, from: https://doi.org/10.5962/bhl.title.821
Greiner, T. (1919). Asparagus. In L. H. Bailey (Eds.), The Standard Cyclopedia of Horticulture (1st ed., pp. 406-411). The Macmillan Company. Retrieved 12th August 2021, from: https://doi.org/10.5962/bhl.title.23351
Jessop, J. P. (1966). The Genus Asparagus in South Africa. Bothalia, 9 (1), 31-96. Retrieved 25th May 2021, from: https://www.jstor.org/stable/41761647
Obermeyer, A. A. (1983). Protasparagus Oberm. nom. nov.: new combinations. South African Journal of Botany, 2(3), 243-244. Retrieved 4th June 2021, from: https://cyberleninka.org/article/n/676191/viewer
Clifford, H. T. & Conran, J. G. (1987). Asparagaceae. In George A. S. (Eds.), Flora of Australia (pp. 159-164). Australian Government Publishing Service, Canberra. Retrieved 30th July 2021, from: https://www.environment.gov.au/system/files/pages/34b53009-bdf7-4c4d-93a6-4a9ab3c14cf7/files/flora-australia-45-hydatellaceae-liliaceae.pdf
Malcomber, S. T. & Demissew, S. (1993). The Status of Protasparagus and Myrsiphyllum in the Asparagaceae. Kew Bulletin, 48 (1), 63-78. Retrieved 4th June 2021, from: https://doi.org/10.2307/4115749
Fellingham, A. C. & Meyer, N. L. (1995). New combinations and a complete list of Asparagus species in southern Africa (Asparagaceae). Bothalia, 25 (2), 205-209. Retrieved 30th July 2021, from: https://www.researchgate.net/publication/283987189_New_combinations_and_a_complete_list_of_Asparagus_species_in_southern_Africa_Asparagaceae
Fukuda, T., Ashizawa, H., Suzuki, R., Ochiai, T., Nakamura, T., Kanno, A., Kameya, T. & Yokoyama, J. (2005). Molecular phylogeny of the genus Asparagus (Asparagaceae) inferred from plastid petB intron and petD-rpoA intergenic spacer sequences. Plant Species Biology, 20 (2), 121-132. Retrieved 27th October 2020, from: https://doi.org/10.1111/j.1442-1984.2005.00131.x
Kubota, S., Konno, I. & Kanno, A. (2012). Molecular phylogeny of the genus Asparagus (Asparagaceae) explains interspecific crossability between the garden asparagus (A. officinalis) and other Asparagus species. Theoretical and Applied Genetics, 124 (2), 345–354. Retrieved 5th May 2021, from: https://doi.org/10.1007/s00122-011-1709-2
Norup, M. F, Petersen, G., Burrows, S., Bouchenak-Khelladi, Y., Leebens-Mack, J., Pires, J. C., Linder, H. P. & Seberg, O. (2015). Evolution of Asparagus L. (Asparagaceae): Out-of-South-Africa and multiple origins of sexual dimorphism. Molecular Phylogenetics and Evolution, 92, 25-44. Retrieved 8th June 2021, from: http://doi.org/10.1016/j.ympev.2015.06.002
(6) Asparagus schoberioides Kunth
Kunth, C. S. (1850). II. Asparageae Kunth. In Enumeratio plantarum (Vol. 5, pp. 57-110). Stutgardiae et Tubingae. Retrieved 11th August 2021, from: https://bibdigital.rjb.csic.es/records/item/11045-redirection
Baker, J. G. (1875). Revision of the Genera and Species of Asparagaceae. The Journal of the Linnean Society, Botany, 508-632. Retrieved 10th August 2021, from: https://www.biodiversitylibrary.org/item/8365
Malcomber, S. T. & Demissew, S. (1993). The Status of Protasparagus and Myrsiphyllum in the Asparagaceae. Kew Bulletin, 48 (1), 63-78. Retrieved 4th June 2021, from: https://doi.org/10.2307/4115749
Fukuda, T., Ashizawa, H., Suzuki, R., Ochiai, T., Nakamura, T., Kanno, A., Kameya, T. & Yokoyama, J. (2005). Molecular phylogeny of the genus Asparagus (Asparagaceae) inferred from plastid petB intron and petD-rpoA intergenic spacer sequences. Plant Species Biology, 20 (2), 121-132. Retrieved 27th October 2020, from: https://doi.org/10.1111/j.1442-1984.2005.00131.x
Kubota, S., Konno, I. & Kanno, A. (2012). Molecular phylogeny of the genus Asparagus (Asparagaceae) explains interspecific crossability between the garden asparagus (A. officinalis) and other Asparagus species. Theoretical and Applied Genetics, 124 (2), 345–354. Retrieved 5th May 2021, from: https://doi.org/10.1007/s00122-011-1709-2
Norup, M. F, Petersen, G., Burrows, S., Bouchenak-Khelladi, Y., Leebens-Mack, J., Pires, J. C., Linder, H. P. & Seberg, O. (2015). Evolution of Asparagus L. (Asparagaceae): Out-of-South-Africa and multiple origins of sexual dimorphism. Molecular Phylogenetics and Evolution, 92, 25-44. Retrieved 8th June 2021, from: http://doi.org/10.1016/j.ympev.2015.06.002
(7) Asparagus setaceus (Kunth) Jessop
Kunth, C. S. (1850). II. Asparageae Kunth. In Enumeratio plantarum (Vol. 5, pp. 57-110). Stutgardiae et Tubingae. Retrieved 11th August 2021, from: https://bibdigital.rjb.csic.es/records/item/11045-redirection
Jessop, J. P. (1966). The Genus Asparagus in South Africa. Bothalia, 9 (1), 31-96. Retrieved 25th May 2021, from: https://www.jstor.org/stable/41761647
Obermeyer, A. A. (1983). Protasparagus Oberm. nom. nov.: new combinations. South African Journal of Botany, 2(3), 243-244. Retrieved 4th June 2021, from: https://cyberleninka.org/article/n/676191/viewer
Fellingham, A. C. & Meyer, N. L. (1995). New combinations and a complete list of Asparagus species in southern Africa (Asparagaceae). Bothalia, 25 (2), 205-209. Retrieved 30th July 2021, from: https://www.researchgate.net/publication/283987189_New_combinations_and_a_complete_list_of_Asparagus_species_in_southern_Africa_Asparagaceae
Judd, W. (2001). The Asparagaceae in the Southeastern United States. Harvard Papers in Botany, 6 (1), 223-244. Retrieved 11th August 2021, from: http://www.jstor.org/stable/41761647
Fukuda, T., Ashizawa, H., Suzuki, R., Ochiai, T., Nakamura, T., Kanno, A., Kameya, T. & Yokoyama, J. (2005). Molecular phylogeny of the genus Asparagus (Asparagaceae) inferred from plastid petB intron and petD-rpoA intergenic spacer sequences. Plant Species Biology, 20 (2), 121-132. Retrieved 27th October 2020, from: https://doi.org/10.1111/j.1442-1984.2005.00131.x
Norup, M. F, Petersen, G., Burrows, S., Bouchenak-Khelladi, Y., Leebens-Mack, J., Pires, J. C., Linder, H. P. & Seberg, O. (2015). Evolution of Asparagus L. (Asparagaceae): Out-of-South-Africa and multiple origins of sexual dimorphism. Molecular Phylogenetics and Evolution, 92, 25-44. Retrieved 8th June 2021, from: http://doi.org/10.1016/j.ympev.2015.06.002
