# Supplementary material for: Complete chloroplast genomes of Asparagus aethiopicus L., A. densiflorus (Kunth) Jessop ‘Myers’, and A. cochinchinensis (Lour.) Merr.: Comparative and phylogenetic analysis with congenerics
Source: PLoS One. 2022 Apr 25;17(4):e0266376. doi: 10.1371/journal.pone.0266376 (PMC9037925; doi:10.1371/journal.pone.0266376)
Supplement: S2 Table — (XLSX) [file pone.0266376.s005.xlsx]

## Sheet: 工作表1
S4 Table. Extracted seqeunces from cpDNA of Asparagus racemosus (NC_047472.1)
Remarks: The start and stop position of the regions specified below were found in NC_047472.1, based on the reported sequences of Asparagus racemousus (except specified) stated in the column "Reference".
Region	Start	Stop	Length (bp)	Reference	Sequence
petB	76427	76725	299	AB177726	GGGTCTCAACAAGAGAATTCCTATCAATAGTAAAACAAGAGTCGATCTACATTACGCACAAAAAAAAACAACAAATTAAATAACAAACAAAAATAGGAAAGAGAAAATTCAAGAGGCCTGTAACGAGCAACATAAAGAAAGACGAATGAGCTAACTTGATATTTTTAGCATTATCATCACAAAGAAGAGATTCCGGATTTTTTTTATTACTTCCTATCTTGGGGACAAATCGAATCCAGTGGCTAATAAGTTTTGAACTTTCTATTACATATCCGGTGAAATCAGTATTTGTGTGTTTC
petD-rpoA	78858	79143	286	AB177750	GTCTTTTTTAAATGGATTCAATCGTGAAATACCACGATGTAGGTATCTAGGGAATAGTCCCTTCTAAAGTGAATCCTCCCTAGATACATGAATTTTATTATGATCTATTCCGCGAAAATACGGATCGCGTGCCGAAGATAAAAAATAAAGTTTTTTCTTTAGAACTTTATAATATAATTTATAAAAAGAATATGAAAAGATTCTAATAGATTTAAATTAAAATGAAAATTTATTCTTAGGTAAATTGATTGCAAAATGCTTCTGTAGAGTGTCCAATATCTGTTTT
rpl32-trnL	114835	115760	926	AB613854	GAAAAAGGGATATTTAGCTGCAATAAAAGCTTTTTCTTTAGCAAAGTCAGTTTCCACCGGAGATTCAAAAAGTTTTTTTGTGCGACAAACAAGTAAGAAAATCTTGGAATAATAGGAATTTCCGTAGCTAGAAGAACTTTCAATTTTGGAATAGGAAGAATTCCCATTAACTAATGTATTGATATATTGAACTCCTCAATATTAGTTAGAACTAGCTGCTATAATATATAGAATAAGAATTTCTTTGTCTGTCGGTTCTAAATATCATTATTATGATTTTTTTTTCATTTTCATTCTAGTTTTTTAGAATCTATTTATTAATTTGTGAGATGGTTTTTGTCCTATTAATTTTCTTTTCCTAATAGAAAAATCTTTGTGCATTCTATTGGGAAAAGAAAG…
trnQ-5'rps16	5792	6896	1105	AB613890	CTAACCGGTATGGAATTGATTCAAGATAGAATCATGAATAGTCATTGGATCAACGGTATATAATACTTTCTATGTATCTATGGATAGATAAATAGTTATCTAGAAAAGTCTTAGAAAAGATTTAAGTCCCATATTCTATCATATGAATGAAAAAGATAAAAAAAAAGACGAAAAATGGGTTTACTTAAGTATTATTTACATCTTCAACAGATTGTTCGGGATGGTGAATCATGAAAACTGTTTTTCTCGAACAAATAAATTCTAAACCTCAAAAGAAAGGCTCTTAATAGATTTCCAGTTCCGGAACTTAGTTATTAACCAAATATAAGCTATTTCGATGACGCGAAAAGGTCGCAAGAATCTAATCTTTTCGTATCCATCATATACAACGAACGATTG…
ndhF-rpl32	113804	114804	1001	AB613926	CCATTTTTTCTTATCTTATAATTGTTTCCGATTCACCAATTCTTATCGTTTTCGAAAGGAACAAAAAAAAATCAACAAAAAAAGATATGAAAATTTTTTGATTTTTCATTATTCTGACTTTTCTCAGATATTGGAGGAAATATTCAAAAAGTTCCAATTCAATTGGTTAGTCAAATGATATGACCAAAAAGTTAGGTAAGAATAATTACTTAGTTATTAACTTTATTAACTAAAGAAAGGTATTTATAGAAATGAGGAATATGAGATTTTAAATCATTCTACAACTATATTATCATTCTATTCTGGTAATATGTAAGCCTATCATATACTATAGTCTAGTAAATAAAAACAATTATACCAAAATAGTAGAATATGGATGCATCAATAAATGAAAAAAGA…
psbD-trnT	32278	33377	1100	AB613962	CAAATCCGATAAAGGGCTTTTTCATGAAACTCAAGTCTTAGTTTTCGTTCTTCGGCGGAGAATACAGATATTGTTGATATTAAAAAAAAAAAAGAAAAAGGCAACCACCATTATAACGAGTTCTTATTATTATGAGTTATAGTTAAAAAGTTGAACATTTAATCATTATCATAATGACTAATTGAACTTATTGAGGGGATTCTACCCTGTAGTGACATAGTAGTCCTCTTCATATCTTATTATTTTGCATTTTTTTGTCCTGGGACATAATAGAAATATTCTAGGTATACAATCCCTATTTATTAATCTGCCAAACCAAACTATTCCTACTTCCCCATTGTTCCTACCAATGTTCCTACCAAATCTGCCATAAAATTATAAATAAAAAAAGGAAGTGGA…
3'rps16-5'trnK	4036	4759	724	AB613998	ATCGAAATCAAAAAAAAAAAATGGAATTGCACTGTACAACTACGTCAAAACATTGAACTAACAAGAAATAGAAAGATTTTATGATCAATTATAAACAGCAAAATAGAAAAACGAGTGGATCGGATTAAAAAACAACAGATTCCCAATAGAAATATCAAAATTTAGGGACCACACGTTTTCTCAAAATTTTTGATTTTCGTTAAGAAAATACATCTTGTATAACAGTAAATCCGGCAAACCCATCATTTGACTGAAGTAAAGGAAAAACCAATAGAAGTCGGAATAAACAGAGCCATTTATCTACGCTCGAATTATATTTGAGCGATACAACATTGTCAATATGAAAACAAATTAAATTAATTAATTAAGTAAATCAAATAATGATTTGTGTTGGATTGG…
3'ndhF	111717	112446	730	JX573884*	TCAATTATATACCGATCAAAAAACTGAATTCGTTCGGCCAGTCTTCTTATACCCACAGTAAAAATTCTAGTATAAAAAATATCTATGTAACCGCGATTATATGACCAATTGTATATCACATTTTTTACTTGATCCAAGAGCATTCTTTTTGGGACCCTCTTTACAAATAAATTGACTAAGTCTAAATTCTGTAGAGATGAATAGACAGATCCATATAAAATAGATGCTATAAATAATCCAAAAAGGGCTATACTTACAGAAAAAACTGCATTTTCCAAAAAATCATACCAATCCGAGGAATCATTCAAATTTGGATGGAAAAAGTTTGTGGATGGAGTTAACCATTTCGATAATAAATCAAAATCCATTACTCCTCGATCAAAATGAATTCCGATTGTT…
psbA-trnH	156256	156739	484	JX574317	ATCCGCCCCTTATCTAGCTAAAGAATTTTCTCTTTTTTCCATTCATCATTATTGTTCATTATTGTATTTATTCTTACCTTCATACTTAGATCGAGATATTCTATTGGACATAGAATGCCAATCTTTAAAATGTAAAAAAAGGAGTAATCAGCTGTGACACGTTCACTAAAAAAAAATCCTTTTGTAGCTAATCATTTATCGAGAAAAATTGAAAAACTCAACATGAGGGAGGAGAAAGAAATAATAGTAACTTGGTCTCGGGCATCTACCATTATACCCAAAATGATTGGCCATACAATCGCTATTCATAATGGAAAGGAACATTTACCTATTTATATAACGGATCGTATGGTAGGTCACAAATTGGGAGAATTCGCGCCTACTCTGACTTTCGCGAGA…
trnD-trnT	31257	32199	943	JX574530	TTGTCATGTTGTAACGTAACAGATACACGAATGATATAGTGATATCATATCTACATAAACACGGACTTTAGTGAGAGTGATGCAGATTATTAGTAAGGAGTTATTTTTTATTTTATTGGTAAAATAAAAATAGAAAATCAATCTTTCAATGAGATGAGAAAAAAAATAGATAGATAGAGTAAAAAAATAGACCCTTTTTCTTTATTTCTACATTTCTACGTATACCGATCAGGCATTTCTTTTTCTTTTCTGTAGGACAAATTGGTTATATTATACTCATAGAGCGGTGAATTTTTGGGCCGAGCTGGATTTGAACCAGCGTAGACGTGTCGCCAACGAATTTACAGTCCGTCCCCATTAACCGCTCGGGCATCGACCCAGGAAGAATTCATTCTAGGC…
				* Asparagus aethiopicus L.
